# Supplementary material for: Blebbistatin as a novel antiviral agent targeting equid herpesvirus type 8
Source: Front Vet Sci. 2024 Jun 5;11:1390304. doi: 10.3389/fvets.2024.1390304 (PMC11186319; doi:10.3389/fvets.2024.1390304)
Supplement: Supplementary file 3 [file Data_Sheet_2.ZIP]

Archive with 2 entries (2 files):
- microscope figure-BBT-Blebbistatin-1390304- Raw data-2024/EqHV-8.png
- microscope figure-BBT-Blebbistatin-1390304- Raw data-2024/EqHV-8+BBT.png
