# Supplementary material for: Blebbistatin as a novel antiviral agent targeting equid herpesvirus type 8
Source: Front Vet Sci. 2024 Jun 5;11:1390304. doi: 10.3389/fvets.2024.1390304 (PMC11186319; doi:10.3389/fvets.2024.1390304)
Supplement: Supplementary file 4 [file Data_Sheet_3.ZIP]

Archive with 15 entries (15 files):
- Fig1 cytotoxic.xlsx
- Fig2 dose dependent.xlsx
- Fig3 different stages.xlsx
- Fig5 sorbed.xlsx
- Fig6 virus effectiveness.xlsx
- Labelled Original Figures 2024(2) BBT.docx
- 1/BBTCytotoxicity Line Graph2023.9.3.pzfx
- 3/BBT different satges.pzfx
- 3/Fig 3.psd
- 5/BBT.pzfx
- 5/Figure 5.psd
- 6/Figure 6.psd
- 6/virus.pzfx
- 2/Blebbistatin treated RK-13 in dose penedent 2024 1 5.pzfx
- 2/Figure 2.psd
