# Supplementary material for: Blebbistatin as a novel antiviral agent targeting equid herpesvirus type 8
Source: Front Vet Sci. 2024 Jun 5;11:1390304. doi: 10.3389/fvets.2024.1390304 (PMC11186319; doi:10.3389/fvets.2024.1390304)
Supplement: Supplementary file 4 [file Data_Sheet_3.ZIP › Fig1 cytotoxic.xlsx]

## Sheet: Sheet1
		RK-13									MDBK
Figure1B		first time		second time		third time		Fourth time	Figure1B		first time		second time		third time		Fourth time
Blank		0.155		0.16		0.159		0.166	Blank		0.174		0.168		0.155		0.165
		0.157		0.163		0.161		0.169			0.171		0.165		0.157		0.161
		0.151		0.158		0.156		0.163			0.172		0.169		0.154		0.167
0		2.142		2.094		1.985		1.89	0		1.793		1.894		1.923		2.012
		2.137		2.099		1.98		1.905			1.795		1.897		1.926		2.015
		2.146		2.095		1.988		1.902			1.79		1.893		1.925		2.014
5		2.11		2.117		2.017		1.88	5		1.73433		1.91298		1.9206		1.99332
		2.108		2.115		2.012		1.876			1.732		1.914		1.923		1.995
		2.112		2.118		2.021		1.884			1.73667		1.91195		1.91819		1.99165
10		2.08		2.043		1.929		1.882	10		1.74227		1.76097		1.83532		1.92194
		2.075		2.04		1.926		1.889			1.743		1.758		1.833		1.922
		2.085		2.046		1.931		1.876			1.74155		1.76394		1.83763		1.92188
20		1.996		1.965		1.869		1.829	20		1.65769		1.70829		1.75959		1.86461
		1.992		1.969		1.87		1.832			1.656		1.712		1.756		1.863
		1.99999		1.96		1.868		1.825			1.65939		1.70457		1.76318		1.86622
40		1.919		1.919		1.787		1.715	40		1.56226		1.52985		1.62706		1.63233
		1.923		1.204		1.784		1.71			1.561		1.53		1.628		1.633
		1.914		2.635		1.79		1.72			1.56351		1.52971		1.62613		1.63167
80		1.511		1.526		1.518		1.391	80		1.27821		1.38614		1.47243		1.472
		1.515		1.52		1.52		1.387			1.276		1.387		1.475		1.47
		1.506		1.532		1.515		1.396			1.28042		1.38528		1.46985		1.47399
