# Supplementary material for: Blebbistatin as a novel antiviral agent targeting equid herpesvirus type 8
Source: Front Vet Sci. 2024 Jun 5;11:1390304. doi: 10.3389/fvets.2024.1390304 (PMC11186319; doi:10.3389/fvets.2024.1390304)
Supplement: Supplementary file 4 [file Data_Sheet_3.ZIP › Fig2 dose dependent.xlsx]

## Sheet: Sheet1
Figure2 A		first time		second time		third time
		gD	GAPDH	gD	GAPDH	gD	GAPDH
MOCK		34.53	14.5	35.74	15.26	36.62	14.1
		34.51	14.54	35.78	15.29	36.65	14.16
		34.55	14.52	35.73	15.24	36.66	14.13
DMSO		21.22	14.53	20.54	15.31	20.78	14.13
		21.18	14.55	20.52	15.35	20.8	14.15
		21.25	14.5	20.5	15.3	20.76	14.17
2.5		21.49	14.51	20.64	15.27	21	14.25
		21.46	14.55	20.65	15.29	21.04	14.21
		21.52	14.53	20.63	15.25	20.97	14.25
5		21.71	14.57	21.07	15.36	21.44	14.19
		21.73	14.54	21.1	15.4	21.46	14.17
		21.68	14.52	21.04	15.37	21.42	14.2
10		22.14	14.48	21.42	15.41	21.64	14.23
		22.17	14.5	21.44	15.44	21.68	14.27
		22.11	14.46	21.4	15.45	21.6	14.25
20		22.98	14.51	22.64	15.4	22.28	14.11
		22.95	14.58	22.62	15.36	22.31	14.14
		23	14.56	22.66	15.39	22.25	14.16
Figure2 C		first time		second time		third time
		gD	GAPDH	gD	GAPDH	gD	GAPDH
MOCK		35.7	16.64	37.7	15.79	36.39	14.57
		25.69	16.62	37.71	15.81	36.35	14.55
		35.72	16.6	37.66	15.75	36.3	14.59
DMSO		23.33	16.61	22.21	15.7	23.75	14.63
		23.37	16.68	22.24	15.72	23.77	14.6
		23.31	16.63	22.18	15.75	23.74	14.61
2.5		23.57	16.67	22.3	15.68	23.91	14.61
		23.56	16.65	22.26	15.64	23.92	14.53
		23.58	16.62	22.28	15.67	23.9	14.57
5		23.93	16.71	22.83	15.82	24.52	14.64
		23.95	16.72	22.85	15.77	24.5	14.66
		23.9	16.69	22.82	15.81	24.56	14.6
10		24.73	16.71	23.27	15.73	25.03	14.51
		24.7	16.77	23.25	15.7	25.04	14.48
		24.68	16.72	23.3	15.71	25.01	14.54
20		25.29	16.59	24.5	15.88	26.05	14.55
		25.28	16.65	24.51	15.83	26.05	14.52
		25.3	16.62	24.49	15.85	26.08	14.58
