# Supplementary material for: Blebbistatin as a novel antiviral agent targeting equid herpesvirus type 8
Source: Front Vet Sci. 2024 Jun 5;11:1390304. doi: 10.3389/fvets.2024.1390304 (PMC11186319; doi:10.3389/fvets.2024.1390304)
Supplement: Supplementary file 4 [file Data_Sheet_3.ZIP › Fig3 different stages.xlsx]

## Sheet: Sheet1
Figure3 C		first time		second time		third time
Virus		20.22		20.24		20.27
		20.25		20.24		20.29
		20.2		20.22		20.24
All		22.53		22.34		22.36
		22.56		22.3		22.31
		22.51		22.38		22.41
Pre		21.61		21.59		21.75
		21.62		21.57		21.77
		21.61		21.61		21.72
Co		21.29		21.44		21.19
		21.3		21.43		21.17
		21.28		21.45		21.22
Post		20.23		20.21		20.26
		20.22		20.21		20.23
		20.2		20.2		20.28
