# Supplementary material for: Blebbistatin as a novel antiviral agent targeting equid herpesvirus type 8
Source: Front Vet Sci. 2024 Jun 5;11:1390304. doi: 10.3389/fvets.2024.1390304 (PMC11186319; doi:10.3389/fvets.2024.1390304)
Supplement: Supplementary file 4 [file Data_Sheet_3.ZIP › Fig5 sorbed.xlsx]

## Sheet: Sheet1
Figure 4A	first time			second time			third time
	gD	GAPDH		gD	GAPDH		gD	GAPDH
DMSO	28.04	21.47		28.83	20.84		28.31	21.4
	28.03	21.43		28.86	20.82		28.26	21.36
	28.39	21.51		28.81	20.85		28.33	21.32
10	28.73	21.7		29.23	21.03		28.4	21.25
	28.73	21.65		29.25	21.05		28.42	21.2
	28.73	21.75		29.21	21.01		28.43	21.27
20	29.37	21.88		29.55	20.94		28.92	21.37
	29.37	21.86		29.51	20.99		28.94	21.4
	29.37	21.9		29.58	20.96		28.95	21.34
Figure 4B	first time			second time			third time
	gD	GAPDH		gD	GAPDH		gD	GAPDH
DMSO	26.04	20.42		28.76	20.89		29.12	21.44
	26.13	20.4		28.74	20.91		29.1	21.46
	26.31	20.44		28.78	20.94		29.07	21.42
10	26.59	20.13		29.65	21		29.96	21.39
	27.17	20.16		29.61	20.99		29.9	21.35
	27.14	20.1		29.6	21.03		29.9	21.39
20	27.03	19.79		30.25	21.06		30.44	21.38
	27.09	19.82		30.29	21.07		30.48	21.34
	26.98	19.76		30.26	21.01		30.45	21.41
