# Supplementary material for: Blebbistatin as a novel antiviral agent targeting equid herpesvirus type 8
Source: Front Vet Sci. 2024 Jun 5;11:1390304. doi: 10.3389/fvets.2024.1390304 (PMC11186319; doi:10.3389/fvets.2024.1390304)
Supplement: Supplementary file 4 [file Data_Sheet_3.ZIP › Fig6 virus effectiveness.xlsx]

## Sheet: Fig6 
	Figure 6B
		EHV-8
	first time				second time				third time
-1	8	8	8		7	6	7		6	6	6
-2	8	7	8		6	6	4		6	4	5
-3	6	5	6		4	5	4		5	4	4
-4	3	2	2		4	3	2		2	3	2
-5	1	2	1		2	3	2		1	2	1
-6	1	1	0		1	1	1		0	0	0
		EqHV-8+Blebbistatin
	first time				second time				third time
-1	4	4	4		5	6	5		3	4	3
-2	4	3	3		4	4	3		3	2	2
-3	3	2	3		2	4	3		1	2	1
-4	3	2	1		2	3	2		1	0	1
-5	0	1	1		1	2	2		0	0	0
-6	0	0	0		0	1	1		0	0	0
