# Supplementary material for: Blebbistatin as a novel antiviral agent targeting equid herpesvirus type 8
Source: Front Vet Sci. 2024 Jun 5;11:1390304. doi: 10.3389/fvets.2024.1390304 (PMC11186319; doi:10.3389/fvets.2024.1390304)
Supplement: Supplementary file 5 [file Data_Sheet_4.ZIP]

Archive with 1 entries (1 files):
- Labelled Original Figures 2024(2) BBT.docx
